# Supplementary material for: The Synthesis and Biological Evaluation of 2-(1H-Indol-3-yl)quinazolin-4(3H)-One Derivatives
Source: Molecules. 2023 Jul 11;28(14):5348. doi: 10.3390/molecules28145348 (PMC10384628; doi:10.3390/molecules28145348)
Supplement: Supplementary file 1 [file molecules-28-05348-s001.zip]

Archive with 1 entries (1 files):
- molecules-2482623-supplementary.pdf
